# Supplementary material for: Effectiveness of care provided by an itinerant community caregiver in reducing the burden and violence of family caregivers of impaired elderly in Rio de Janeiro, Brazil: A randomized clinical trial
Source: PLoS One. 2024 Dec 5;19(12):e0309712. doi: 10.1371/journal.pone.0309712 (PMC11620672; doi:10.1371/journal.pone.0309712)
Supplement: S1 File — (CSV) [file pone.0309712.s002.csv]

ID	SexoIdoso	SexoCuidador	Marital	IdadeCuidador	AnosEstCuid	CuidMoraIdos	ParentCuid	HorasComIdoso	SobrecTotI	Sobrec2I	Sobrec4I	ASMatInsatI	ASEmocInsatI	ASAfetInsatI	ASInforInsatI	IntSocInsatI	ASTotalI	DepresITot	DepresI	ViolITot	ViolI	SobrecTotF	Sobrec2F	Sobrec4F	ASMatInsatF	ASEmocInsatF	ASAfetInsatF	ASInforInsatF	IntSocInsatF	ASTotalF	DepresFTot	DepresF	ViolFTot	ViolF	Grupo	GrTrat	GrTrat2	SucesNumSobrC	SucesBiSobrC	DIFViolTot	DIFViol	redviolTot	redviol	IdadeCuidadorCat	AnosEstCuidCat	HorasComIdosoCat	ASTotalIcat2	ASTotalFcat2	DIFSobrecTot
c1	0	0	4	59	7	1	2	24	42	1	2	1	1	1	1	1	4	10	1	1	0	62	1	3	1	1	1	1	1	3	15	1	4	1	1	Cuidador	1	-20	0	3	1	0	0	41-60	06/out	> 16	INS	INS	20
c2	0	0	1	48	1	1	2	15	31	1	1	0	0	0	1	0	53	19	1	3	0	72	1	3	1	1	0	1	1	14	21	1	8	1	2	Controle	0	-41	0	5	1	0	0	41-60	<=5	ago/16	SAT	INS	41
c3	0	0	1	62	3	0	2	12	35	1	1	1	1	1	1	1	18	16	1	7	1	72	1	3	1	1	1	1	1	12	24	1	8	1	2	Controle	0	-37	0	1	0	0	0	> 60	<=5	ago/16	INS	INS	37
c4	0	0	1	60	8	1	2	12	18	0	0	0	0	1	1	1	28	2	0	1	0	33	1	1	0	0	1	1	1	42	6	0	3	0	1	Cuidador	1	-15	0	2	0	0	0	> 60	06/out	ago/16	INS	INS	15
c5	0	1	1	66	6	1	1	24	13	0	0	1	0	0	0	1	37	2	0	2	0	13	0	0	1	0	0	1	0	52	5	0	2	0	2	Controle	0	0	0	0	0	0	0	> 60	06/out	> 16	INS	SAT	0
c6	0	0	1	60	8	1	2	24	25	1	1	0	1	0	1	0	38	14	1	4	1	22	1	1	1	0	0	0	0	68	14	1	5	1	2	Controle	0	3	1	1	0	0	0	> 60	06/out	> 16	INS	SAT	-3
c7	0	0	1	44	8	0	2	8	13	0	0	0	0	0	0	0	76	8	0	2	0	14	0	0	0	0	0	1	0	69	21	1	0	0	1	Cuidador	1	-1	0	-2	0	1	0	41-60	06/out	<=8	SAT	SAT	1
c8	1	1	1	38	8	1	5	12	32	1	1	0	0	0	0	0	76	25	1	5	1	52	1	2	1	0	0	1	0	58	20	1	7	1	2	Controle	0	-20	0	2	0	0	0	<=40	06/out	ago/16	SAT	SAT	20
c9	0	0	4	65	8	1	2	24	32	1	1	0	1	0	1	1	44	21	1	4	1	45	1	2	0	0	0	0	0	76	13	1	2	0	1	Cuidador	1	-13	0	-2	-1	1	1	> 60	06/out	> 16	INS	SAT	13
c10	0	0	4	22	6	1	3	12	23	1	1	0	0	0	1	0	58	8	0	3	0	16	0	0	0	0	0	0	0	55	3	0	4	1	1	Cuidador	1	7	1	1	1	0	0	<=40	06/out	ago/16	SAT	SAT	-7
c11	1	0	4	45	12	0	2	10	54	1	2	0	1	0	1	1	32	27	1	3	0	72	1	3	1	1	0	0	0	50	25	1	8	1	1	Cuidador	1	-18	0	5	1	0	0	41-60	> 10	ago/16	INS	SAT	18
c12	0	0	4	54	6	1	2	24	39	1	1	1	0	0	0	0	64	7	0	3	0	46	1	2	1	0	0	0	0	66	5	0	4	1	1	Cuidador	1	-7	0	1	1	0	0	41-60	06/out	> 16	SAT	SAT	7
c13	0	1	4	59	6	1	6	24	21	1	1	1	0	0	0	1	56	0	0	2	0	22	1	1	1	1	0	0	0	40	0	0	3	0	1	Cuidador	1	-1	0	1	0	0	0	41-60	06/out	> 16	SAT	INS	1
c14	0	0	4	49	10	1	2	24	9	0	0	1	1	0	1	1	34	1	0	3	0	44	1	2	1	1	0	0	0	50	9	1	0	0	1	Cuidador	1	-35	0	-3	0	1	0	41-60	06/out	> 16	INS	SAT	35
c15	0	0	3	58	3	1	2	24	43	1	2	1	0	0	0	1	43	26	1	2	0	58	1	2	0	0	0	1	1	48	27	1	3	0	1	Cuidador	1	-15	0	1	0	0	0	41-60	<=5	> 16	INS	SAT	15
c16	1	1	1	50	12	1	2	6	8	0	0	0	0	0	0	0	76	0	0	1	0	17	0	0	0	0	0	0	0	74	7	0	4	1	2	Controle	0	-9	0	3	1	0	0	41-60	> 10	<=8	SAT	SAT	9
c17	1	1	2	54	8	1	8	8	14	0	0	1	0	0	0	0	59	15	1	4	1	45	1	2	0	1	0	1	0	61	9	1	6	1	2	Controle	0	-31	0	2	0	0	0	41-60	06/out	<=8	SAT	SAT	31
c18	0	0	1	51	6	1	5	24	65	1	3	1	1	0	1	1	15	30	1	5	1	72	1	3	1	1	0	1	1	12	27	1	8	1	1	Cuidador	1	-7	0	3	0	0	0	41-60	06/out	> 16	INS	INS	7
c19	0	0	2	80	1	1	8	24	46	1	2	1	0	0	0	1	40	6	0	2	0	60	1	2	1	1	1	1	1	6	0	0	6	1	3	Cuidador	1	-14	0	4	1	0	0	> 60	<=5	> 16	INS	INS	14
c20	0	0	4	54	4	1	2	24	34	1	1	1	1	1	1	1	3	14	1	3	0	35	1	1	1	1	1	1	1	4	16	1	5	1	2	Controle	0	-1	0	2	1	0	0	41-60	<=5	> 16	INS	INS	1
c21	0	0	4	32	15	1	2	24	44	1	2	1	1	1	1	1	8	24	1	4	1	70	1	3	1	1	1	1	1	1	27	1	8	1	2	Controle	0	-26	0	4	0	0	0	<=40	> 10	> 16	INS	INS	26
c22	0	0	1	60	4	1	2	24	39	1	1	1	1	1	1	1	8	15	1	3	0	46	1	2	1	1	0	0	0	48	9	1	0	0	1	Cuidador	1	-7	0	-3	0	1	0	> 60	<=5	> 16	INS	SAT	7
c23	0	0	3	78	3	1	4	24	57	1	2	1	1	0	0	1	28	23	1	4	1	64	1	3	1	1	0	1	1	23	23	1	4	1	1	Cuidador	1	-7	0	0	0	0	0	> 60	<=5	> 16	INS	INS	7
c24	0	0	1	50	8	0	6	10	39	1	1	0	0	0	0	0	67	3	0	3	0	40	1	1	0	1	0	0	0	63	9	1	7	1	2	Controle	0	-1	0	4	1	0	0	41-60	06/out	ago/16	SAT	SAT	1
c25	0	0	4	55	8	1	2	24	45	1	2	0	1	1	1	1	18	14	1	5	1	54	1	2	1	1	1	0	1	11	22	1	4	1	1	Cuidador	1	-9	0	-1	0	1	0	41-60	06/out	> 16	INS	INS	9
c26	0	0	1	51	7	1	2	8	15	0	0	0	0	0	0	0	74	8	0	3	0	37	1	1	1	0	0	0	0	64	10	1	6	1	1	Cuidador	1	-22	0	3	1	0	0	41-60	06/out	<=8	SAT	SAT	22
c27	0	0	3	54	12	1	2	12	18	0	0	1	0	1	0	1	46	10	1	2	0	22	1	1	1	0	1	0	1	35	10	1	4	1	1	Cuidador	1	-4	0	2	1	0	0	41-60	> 10	ago/16	INS	INS	4
c28	0	0	2	49	8	1	2	6	27	1	1	1	1	1	1	1	17	0	0	0	0	9	0	0	1	0	0	0	0	66	4	0	1	0	1	Cuidador	1	18	1	1	0	0	0	41-60	06/out	<=8	INS	SAT	-18
c29	0	0	4	54	5	1	2	24	32	1	1	1	1	1	1	1	16	25	1	4	1	8	0	0	0	0	0	1	1	46	30	1	7	1	2	Controle	0	24	1	3	0	0	0	41-60	<=5	> 16	INS	INS	-24
c30	0	0	4	52	8	1	2	12	47	1	2	0	0	0	1	0	54	16	1	6	1	52	1	2	1	0	1	0	1	48	19	1	7	1	1	Cuidador	1	-5	0	1	0	0	0	41-60	06/out	ago/16	SAT	SAT	5
c31	0	0	2	63	4	1	4	24	75	1	3	1	0	0	0	0	72	25	1	7	1	69	1	3	0	0	0	1	0	76	26	1	7	1	1	Cuidador	1	6	1	0	0	0	0	> 60	<=5	> 16	SAT	SAT	-6
c32	0	0	1	58	0	1	2	24	27	1	1	0	0	0	0	0	62	10	1	3	0	59	1	2	1	1	0	0	0	40	7	0	3	0	2	Controle	0	-32	0	0	0	0	0	41-60	<=5	> 16	SAT	INS	32
c33	0	0	4	45	10	1	2	24	58	1	2	1	1	1	1	1	0	25	1	4	1	71	1	3	1	1	1	1	1	4	28	1	5	1	2	Controle	0	-13	0	1	0	0	0	41-60	06/out	> 16	INS	INS	13
c34	0	0	4	57	6	1	8	6	12	0	0	0	0	0	0	0	76	2	0	1	0	1	0	0	0	0	0	0	0	76	4	0	0	0	2	Controle	0	11	1	-1	0	1	0	41-60	06/out	<=8	SAT	SAT	-11
c35	0	0	1	54	8	1	2	24	13	0	0	0	0	0	0	0	71	2	0	1	0	24	1	1	1	1	0	1	0	51	3	0	0	0	1	Cuidador	1	-11	0	-1	0	1	0	41-60	06/out	> 16	SAT	SAT	11
c36	0	0	1	46	12	1	2	12	36	1	1	0	0	0	1	1	40	15	1	3	0	59	1	2	1	1	1	1	1	21	21	1	5	1	2	Controle	0	-23	0	2	1	0	0	41-60	> 10	ago/16	INS	INS	23
c37	0	1	1	81	5	1	1	24	11	0	0	0	0	0	0	1	55	7	0	5	1	5	0	0	0	0	0	0	0	76	4	0	3	0	1	Cuidador	1	6	1	-2	-1	1	1	> 60	<=5	> 16	SAT	SAT	-6
c38	0	0	4	54	2	1	2	24	49	1	2	1	1	1	1	1	3	15	1	5	1	52	1	2	1	0	1	1	1	32	9	1	7	1	2	Controle	0	-3	0	2	0	0	0	41-60	<=5	> 16	INS	INS	3
c39	1	0	4	39	12	1	2	24	60	1	2	1	1	1	1	1	8	27	1	6	1	80	1	3	1	0	0	1	0	39	27	1	8	1	2	Controle	0	-20	0	2	0	0	0	<=40	> 10	> 16	INS	INS	20
c40	0	0	4	55	5	1	2	24	20	0	0	0	0	0	0	0	73	2	0	0	0	55	1	2	1	1	1	1	1	20	19	1	8	1	1	Cuidador	1	-35	0	8	1	0	0	41-60	<=5	> 16	SAT	INS	35
c41	0	0	4	25	6	1	3	24	30	1	1	1	1	1	1	1	27	21	1	5	1	63	1	3	1	1	1	0	0	54	26	1	5	1	1	Cuidador	1	-33	0	0	0	0	0	<=40	06/out	> 16	INS	SAT	33
c42	1	0	1	40	8	0	2	3	54	1	2	1	0	0	0	0	63	10	1	2	0	47	1	2	0	1	0	1	0	49	17	1	1	0	1	Cuidador	1	7	1	-1	0	1	0	<=40	06/out	<=8	SAT	SAT	-7
c43	1	0	1	63	2	1	1	24	21	1	1	0	0	0	1	0	52	0	0	1	0	28	1	1	1	0	0	0	0	57	4	0	1	0	1	Cuidador	1	-7	0	0	0	0	0	> 60	<=5	> 16	SAT	SAT	7
c44	0	0	1	50	4	1	6	24	36	1	1	0	0	0	0	0	65	16	1	5	1	57	1	2	0	0	0	0	0	76	18	1	4	1	1	Cuidador	1	-21	0	-1	0	1	0	41-60	<=5	> 16	SAT	SAT	21
c45	0	0	3	59	6	1	2	24	12	0	0	1	0	0	0	0	63	1	0	0	0	38	1	1	1	0	0	0	0	64	3	0	2	0	1	Cuidador	1	-26	0	2	0	0	0	41-60	06/out	> 16	SAT	SAT	26
c46	0	1	2	58	8	1	2	6	47	1	2	1	1	0	1	1	11	13	1	6	1	69	1	3	1	1	1	1	1	6	18	1	7	1	2	Controle	0	-22	0	1	0	0	0	41-60	06/out	<=8	INS	INS	22
c47	0	0	1	51	6	0	2	12	32	1	1	1	1	0	1	1	13	30	1	5	1	54	1	2	1	1	1	1	1	8	30	1	7	1	1	Cuidador	1	-22	0	2	0	0	0	41-60	06/out	ago/16	INS	INS	22
c48	1	0	3	60	8	1	4	24	62	1	3	0	0	0	0	1	51	20	1	7	1	58	1	2	1	0	0	0	0	49	26	1	6	1	1	Cuidador	1	4	1	-1	0	1	0	> 60	06/out	> 16	SAT	SAT	-4
[truncated: 13 more columns]
